# Supplementary material for: Selection on Network Dynamics Drives Differential Rates of Protein Domain Evolution
Source: PLoS Genet. 2016 Jul 5;12(7):e1006132. doi: 10.1371/journal.pgen.1006132 (PMC4933380; doi:10.1371/journal.pgen.1006132)
Supplement: S1 Dataset — Each model corresponds to two sheets. The first sheet contains the reaction parameters, their dynamical influences, and the reactions they correspond to. The second sheet contains the protein and domain data, including assignment of reactions to domains and corresponding references (as PubMed IDs). (XLSX) [file pgen.1006132.s010.xlsx]

## Sheet: Brown2004_params
Parameter	Dyn infl	Reactions
KmAkt	0.344861	AktActivationReaction
KmC3G	0.105562	Rap1ActivationReaction
KmC3GNGF	0.0115749	C3GActivationReaction
KmEGF	0.182935	SosActivationByEGFReaction
KmNGF	0.0333224	SosActivationByNGFReaction
KmPI3K	0.0197057	PI3KbyEGFRActivationReaction
KmPI3KRas	0.0969122	PI3KbyRasActivationReaction
KmRaf1ByAkt	0.0433035	Raf1ByAktDeactivationReaction
KmRap1ToBRaf	0.735677	BRafByRap1ActivationReaction
KmRapGap	1.06917	Rap1DeactivationReaction
KmRasGap	0.869568	RasDeactivationReaction
KmRasToRaf1	0.305	Raf1ByRasActivationReaction
KmSos	0.233299	RasActivationReaction
KmdBRaf	0.820535	BRafbyPPtaseDeactivationReaction
KmdErk	0.236665	ErkDeactivationReaction
KmdMek	0.425562	MekDeactivationReaction
KmdRaf1	0.212677	Raf1byPPtaseDeactivationReaction
KmdSos	0.48647	SosDeactivationReaction
KmpBRaf	0.111629	MekbyBRafActivationReaction
KmpMekCytoplasmic	0.215888	ErkActivationReaction
KmpP90Rsk	0.515394	P90RskActivationReaction
KmpRaf1	0.180755	MekbyRaf1ActivationReaction
kAkt	0.390684	AktActivationReaction
kC3G	1.12176	Rap1ActivationReaction
kC3GNGF	0.0685669	C3GActivationReaction
kEGF	0.185589	SosActivationByEGFReaction
kNGF	0.477337	SosActivationByNGFReaction
kPI3K	0.0266764	PI3KbyEGFRActivationReaction
kPI3KRas	0.136645	PI3KbyRasActivationReaction
kRap1ToBRaf	0.821277	BRafByRap1ActivationReaction
kRapGap	1.12133	Rap1DeactivationReaction
kRasGap	0.881623	RasDeactivationReaction
kRasToRaf1	0.870891	Raf1ByRasActivationReaction
kSos	0.881473	RasActivationReaction
kdBRaf	0.820586	BRafbyPPtaseDeactivationReaction
kdErk	0.259229	ErkDeactivationReaction
kdMek	0.532569	MekDeactivationReaction
kdRaf1	0.844816	Raf1byPPtaseDeactivationReaction
kdRaf1ByAkt	0.0436106	Raf1ByAktDeactivationReaction
kdSos	0.518284	SosDeactivationReaction
kpBRaf	0.434491	MekbyBRafActivationReaction
kpMekCytoplasmic	0.263235	ErkActivationReaction
kpP90Rsk	0.580166	P90RskActivationReaction
kpRaf1	0.200597	MekbyRaf1ActivationReaction
krbEGF	0.00331065	EGFBindingReaction
krbNGF	0.328707	NGFBindingReaction
kruEGF	5.67845e-05	EGFUnbindingReaction
kruNGF	0.0873679	NGFUnbindingReaction

## Sheet: Brown2004_domains
Protein	Homologene UID	Knockout essentiality	Expression level	Expression breadth	Interaction degree	Betweeness centrality	References (PMIDs)	Domain	Amino acids	dN/dS	Reactions	Dynamical influence
Akt1	3785	essential	4254.18	0.567876	169	0.00850637	20027184	PH	14-121	0.01398	AktActivationReaction	0.367058
Akt1	3785	essential	4254.18	0.567876	169	0.00850637	20027184	kinase	194-455	0.00668	Raf1ByAktDeactivationReaction	0.0434568
B-raf	3197	essential	274.266	0.329409	37	0.000404762	10869359, 20674547	C1	288-336	0.0001
B-raf	3197	essential	274.266	0.329409	37	0.000404762	10869359, 20674547	RBD	201-278	0.00683	BRafByRap1ActivationReaction	0.777299
B-raf	3197	essential	274.266	0.329409	37	0.000404762	10869359, 20674547	kinase	607-870	0.00548	BRafbyPPtaseDeactivationReaction, MekbyBRafActivationReaction	0.425104
C-raf	48145	essential	84.8879	0.287858	112	0.00393713	20674547	C2	254-270	0.02863	Raf1ByAktDeactivationReaction	0.0434568
C-raf	48145	essential	84.8879	0.287858	112	0.00393713	20674547	RBD	56-132	0.02277	Raf1ByRasActivationReaction	0.515385
C-raf	48145	essential	84.8879	0.287858	112	0.00393713	20674547	kinase	373-630	0.00862	MekbyRaf1ActivationReaction, Raf1byPPtaseDeactivationReaction	0.284102
C3G	50501	essential			17	3.60265e-05	10318861, 21532593	CBD	547-1028	0.08716	C3GActivationReaction	0.0281718
C3G	50501	essential			17	3.60265e-05	10318861, 21532593	GEF	1394-1620	0.00839	Rap1ActivationReaction	0.344114
Crk	81850	essential			189	0.00706969	17515907, 21532593	SH2	13-126	0.06277
Crk	81850	essential			189	0.00706969	17515907, 21532593	nSH3	266-321	0.04173	C3GActivationReaction	0.0281718
EGF	1483	non-essential	101.474	0.0600378	14	0.000142198		EGF	1056-1096	0.23851	EGFBindingReaction, EGFUnbindingReaction	0.000433582
EGFR	74545	essential	118.4	0.0875385	235	0.014126	10966463	EGF binding	65-179, 372-494	0.09282	EGFBindingReaction, EGFUnbindingReaction	0.000433582
EGFR	74545	essential	118.4	0.0875385	235	0.014126	10966463	c-terminal	1036-1234	0.16444	SosActivationByEGFReaction	0.184257
EGFR	74545	essential	118.4	0.0875385	235	0.014126	10966463	dimerization	194-351	0.05748
EGFR	74545	essential	118.4	0.0875385	235	0.014126	10966463	kinase	720-1036	0.01827
Erk	37670	essential	3902.46	0.509443	191	0.00887032		kinase	31-869	0.00643	ErkActivationReaction, ErkDeactivationReaction, P90RskActivationReaction	0.31843
Grb2	1576	essential	297.105	0.115385	675	0.0640633	19323566, 18279888	SH2	58-151	0.01174	SosActivationByEGFReaction, SosActivationByNGFReaction	0.152441
Grb2	1576	essential	297.105	0.115385	675	0.0640633	19323566, 18279888	SH3	2-55, 160-214	0.00572	SosActivationByEGFReaction, SosActivationByNGFReaction	0.152441
Mek	2063	essential	1606.59	0.602321	49	0.000796282		kinase	205-601	0.01244	ErkActivationReaction, MekDeactivationReaction, MekbyBRafActivationReaction, MekbyRaf1ActivationReaction	0.262655
NGF	1876	essential			9	0.000172236		NGF	302-567	0.13544	NGFBindingReaction, NGFUnbindingReaction	0.169465
PP2A	37660	essential	18445	0.824556	103	0.00367241	12932319	phosphatase	77-379	0.00794	BRafbyPPtaseDeactivationReaction, ErkDeactivationReaction, MekDeactivationReaction, Raf1byPPtaseDeactivationReaction	0.450021
Pik3cb	21250	essential	150.724	0.194327	10	3.9905e-05	19091745, 11136978	C2	363-550	0.07259	PI3KbyEGFRActivationReaction	0.0229276
Pik3cb	21250	essential	150.724	0.194327	10	3.9905e-05	19091745, 11136978	RBD	206-319	0.09019	PI3KbyRasActivationReaction	0.115077
Pik3cb	21250	essential	150.724	0.194327	10	3.9905e-05	19091745, 11136978	kinase	760-1127	0.0287	AktActivationReaction	0.367058
Pik3cb	21250	essential	150.724	0.194327	10	3.9905e-05	19091745, 11136978	p85-binding	59-145	0.06995	PI3KbyEGFRActivationReaction	0.0229276
Pik3r2	3687	non-essential	322.255	0.412498	43	0.000360409	22009150	SH2	564-661, 856-953	0.01132	PI3KbyEGFRActivationReaction	0.0229276
Rap1	68719	essential	1638.72	0.585861	10	4.62367e-05	19091745	Ras-like	26-176	0.00351	BRafByRap1ActivationReaction, Rap1ActivationReaction	0.517185
Ras	37990	essential	2491.6	0.415697	16	0.000178811		Ras-like	153-316	0.01142	PI3KbyRasActivationReaction, Raf1ByRasActivationReaction, RasActivationReaction, RasDeactivationReaction	0.391736
RasGAP	2168	essential	3229.18	0.672353	70	0.000970888	17540168	GAP	870-1068	0.02696	RasDeactivationReaction	0.875574
RasGAP	2168	essential	3229.18	0.672353	70	0.000970888	17540168	SH2	290-383, 460-552	0.02366
Sos1	4117	essential	52.9779	0.240154	53	0.000691435	17515907, 7673108	GEF	1202-1470	0.01023	RasActivationReaction	0.453483
Sos1	4117	essential	52.9779	0.240154	53	0.000691435	17515907, 7673108	PRR	1617-2033	0.03127	SosActivationByEGFReaction, SosActivationByNGFReaction, SosDeactivationReaction	0.226815
TrkA	1898	essential	68.9413	0.043154	44	0.00047064	17196528, 10966463	NGF binding	387-470	0.07862	NGFBindingReaction, NGFUnbindingReaction	0.169465
TrkA	1898	essential	68.9413	0.043154	44	0.00047064	17196528, 10966463	juxta-membrane	539-617	0.06358
TrkA	1898	essential	68.9413	0.043154	44	0.00047064	17196528, 10966463	kinase	642-887	0.02465	C3GActivationReaction, SosActivationByNGFReaction	0.0596071
p90rsk	55703		428.194	0.367245	34	0.000691345		kinase	73-404, 429-689	0.01751	P90RskActivationReaction, SosDeactivationReaction	0.523997

## Sheet: Yang2007_params
Parameter	Dyn infl	Reactions
K15	8.84095	R1
K16	1.69931	R2
K17	0.985824	R4
K18	1.12026	R6
K19	0.939543	R7
K20	0.204352	R8
K21	2.23844	R12, R10
K22	18.146	R13, R22
K23	0.719276	R14
K24	2.38708	R11, R5, R3
KI19	0.000253364	R1
KI20	0.102304	R1
KI21	0.365021	R1
KI22	0.0453404	R1
KI23	7.75849	R21
KI24	7.10428e-05	R16
a24	0.948512	R16
k15	8.80033	R1
k16	1.69236	R2
k17	0.985354	R4
k18	1.11105	R6
k19	0.939011	R7
k20	0.184056	R8
k21	2.18857	R12, R10
k22	11.6652	R13, R22
k23	0.465653	R14
k24	2.34736	R11, R5, R3
kd11	0.0292657	R29
kd12	1.15679	R23
kd13	0.124968	R24
kd16	0.240129	R28
kd2	0.0325142	R27
kd3	0.187769	R26
kd8	0.323621	R9, R25
kd9	0.0230728	R18
ki1	0.130168	R7
ki10	0.00165578	R31
ki11	0.00247969	R12, R10
ki12	0.183955	R12, R10
ki14	0.0468892	R14
ki15	0.99002	R14
ki16	0.0460769	R4
ki17	0.900914	R17
ki18	0.00122011	R4
ki2	0.797959	R7
ki3	0.365159	R6
ki4	0.813213	R20
ki5	0.00655704	R19
ki6	0.149871	R32
ki7	0.00915602	R12, R10
ki8	0.965811	R12, R10
ki9	16.0847	R30
ks	0.421988	R14, R12, R13, R10, R11, R4, R5, R6, R7, R1, R2, R3, R8
lin	8.80033	R1

## Sheet: Yang2007_domains
Protein	Homologene UID	Knockout essentiality	Expression level	Expression breadth	Interaction degree	Betweeness centrality	References (PMIDs)	Domain	Amino acids	dN/dS	Reactions	Dynamical influence
Alox12	560	non-essential	63.006	0.461768	11	0.000693892	12432923	lipoxygenase	119-678	0.16185	R17, R4	0.165784
Alox15	44935	essential	122.382	0.116781	1	0	12432923	lipoxygenase	115-663	0.18686	R16, R2	0.152239
Alox5	561	non-essential	86.482	0.11072	11	0.000381539	12432923	lipoxygenase	259-913	0.07183	R10, R12, R21, R30, R31, R32	0.251822
Cox2	31000	essential	125.373	0.184151	16	0.000395664	10811226	synthase	212-702	0.08372	R6	0.661773
Gpx4	90937	essential	29532.9	0.599939	1	0	17937614	peroxidase	50-218	0.13487	R11, R3, R5	1.33224
Lta4h	6820	non-essential	2464.3	0.582152	7	2.20048e-05	15078870	hydrolase	580-750	0.0914	R13, R22	4.47018
Lta4h	6820	non-essential	2464.3	0.582152	7	2.20048e-05	15078870	peptidase	79-568	0.07308	R13, R22	4.47018
Ltb4h	73902		181.095	0.156186	2	1.21149e-06	9675028	p450	71-540	0.16001	R14	0.365928
Pges2	11819	non-essential	174.565	0.230385	5	0.000172233	15854652	glutaredoxin	151-272	0.07928	R7	0.521765
Pges2	11819	non-essential	174.565	0.230385	5	0.000172233	15854652	gst	317-463	0.04555	R7	0.521765
Txs	55549	non-essential					9678486	p450	78-596	0.23803	R19, R20, R8	0.153288

## Sheet: Sasagawa2005_params
Parameter	Dyn infl	Reactions
J100_k	0.0156265	J100
J101_k	0.0676146	J101
J102_k	0.252075	J102
J103_k1	0.281922	J103
J103_k2	0.23822	J103
J104_k1	0.200573	J104
J104_k2	0.191229	J104
J105_k1	0.00282387	J105
J105_k2	0.23817	J105
J106_k1	0.00169981	J106
J106_k2	0.154942	J106
J107_k	0.0139837	J107
J108_k	0.00145543	J108
J109_k	0.00467696	J109
J10_k	0.00113439	J10
J110_k	0.000558761	J110
J112_k	0.000716386	J112
J113_k1	0.0125876	J113
J113_k2	0.0122779	J113
J115_k1	0.487656	J115
J115_k2	0.087209	J115
J116_k1	0.00767258	J116
J116_k2	0.287495	J116
J117_k1	0.291639	J117
J117_k2	0.133716	J117
J118_k1	0.389076	J118
J118_k2	0.0696375	J118
J119_k1	0.19263	J119
J119_k2	0.1629	J119
J11_k	0.00107733	J11
J120_k1	0.000650922	J120
J120_k2	0.205463	J120
J121_Km1	0.00137864	J121
J121_Vmax	0.0013791	J121
J122_Km1	0.00323453	J122
J122_Vmax	0.00323455	J122
J123_Km1	0.00389221	J123
J123_Vmax	0.015523	J123
J124_Km1	0.0497081	J124
J124_Vmax	0.0497608	J124
J12_k1	0.656144	J12
J12_k2	0.0980296	J12
J133_k1	0.312971	J133
J133_k2	0.316833	J133
J134_k1	0.278389	J134
J134_k2	0.28365	J134
J135_k1	0.263086	J135
J135_k2	0.220311	J135
J136_k	0.35292	J136
J137_Km1	0.0547283	J137
J137_Vmax	0.0555155	J137
J138_Km1	0.0462585	J138
J138_Vmax	0.0465398	J138
J139_Km1	0.0407685	J139
J139_Vmax	0.0407727	J139
J13_k	0.310617	J13
J140_k1	0.324785	J140
J140_k2	0.258219	J140
J141_k1	0.27087	J141
J141_k2	0.211859	J141
J142_k1	0.289575	J142
J142_k2	0.230958	J142
J143_k1	0.264507	J143
J143_k2	0.208722	J143
J144_k1	0.301303	J144
J144_k2	0.237432	J144
J145_k1	0.217405	J145
J145_k2	0.167133	J145
J146_k1	0.301621	J146
J146_k2	0.239042	J146
J147_k1	0.262571	J147
J147_k2	0.204572	J147
J148_k1	0.22127	J148
J148_k2	0.172825	J148
J149_k1	0.170679	J149
J149_k2	0.130613	J149
J14_k	0.224274	J14
J150_k1	0.266634	J150
J150_k2	0.210329	J150
J151_k1	0.198614	J151
J151_k2	0.153898	J151
J152_k	0.40082	J152
J153_k	0.208849	J153
J154_k	0.239206	J154
J155_k	0.16064	J155
J156_k	0.0978375	J156
J157_k	0.054487	J157
J158_k	0.0776896	J158
J159_k	0.0603845	J159
J15_k	0.00492236	J15
J160_k	0.0435077	J160
J161_k	0.0327256	J161
J162_k	0.0528565	J162
J163_k	0.0386133	J163
J164_k	0.00312131	J164
J165_k1	0.110196	J165
J165_k2	0.0641248	J165
J166_k1	0.18231	J166
J166_k2	0.128142	J166
J167_k	0.0447732	J167
J168_k	0.0226456	J168
J16_k1	0.156192	J16
J16_k2	0.0881741	J16
J17_k	0.227018	J17
J18_k	0.0304728	J18
J19_k	0.270055	J19
J20_k	0.0786392	J20
J21_k	0.3049	J21
J22_k1	0.140865	J22
J22_k2	0.133331	J22
J23_k1	0.016604	J23
J23_k2	0.252618	J23
J24_k1	0.332804	J24
J24_k2	0.132446	J24
J25_k1	0.205067	J25
J25_k2	0.164634	J25
J27_k1	0.0131196	J27
J27_k2	0.281563	J27
J28_k	0.251979	J28
J29_k	0.0585705	J29
J30_k	0.0180358	J30
J31_Km1	0.0829651	J31
J31_Vmax	0.312379	J31
J32_k	0.0120278	J32
J33_k	0.0238491	J33
J34_k1	0.102781	J34
J34_k2	0.00613535	J34
J35_k1	0.608595	J35
J35_k2	0.0905512	J35
J36_k1	0.000989922	J36
J36_k2	0.223717	J36
J37_k	0.289596	J37
J38_k1	0.273968	J38
J38_k2	0.195554	J38
J39_k1	0.105721	J39
J39_k2	0.0603684	J39
J3_k1	0.718963	J3
J3_k2	0.237269	J3
J40_k1	0.125948	J40
J40_k2	0.096851	J40
J41_k	0.207362	J41
J42_k	0.221788	J42
J43_k	0.294323	J43
J44_k1	0.262715	J44
J44_k2	0.209233	J44
J45_k	0.215403	J45
J46_k	0.00484361	J46
J47_k	0.00936703	J47
J49_k1	0.184031	J49
J49_k2	0.0227174	J49
J4_k1	0.0172614	J4
J4_k2	0.0155439	J4
J50_Km1	0.0561484	J50
J50_Vmax	0.0562146	J50
J51_Km1	0.106263	J51
J51_Vmax	0.106415	J51
J52_k1	0.538405	J52
J52_k2	0.38584	J52
J53_k1	0.213712	J53
J53_k2	0.152239	J53
J54_k1	0.500253	J54
J54_k2	0.353197	J54
J57_Km1	0.0919961	J57
J57_Vmax	0.0923508	J57
J58_Km1	0.173646	J58
J58_Vmax	0.174807	J58
J5_k1	0.442371	J5
J5_k2	0.000117758	J5
J61_Km1	0.0528651	J61
J61_Vmax	0.0529353	J61
J62_Km1	0.0989932	J62
J62_Vmax	0.0993048	J62
J63_k1	0.13786	J63
J63_k2	0.0363482	J63
J66_k	7.99104e-06	J66
J67_k	1.57146e-05	J67
J68_Km1	0.0268009	J68
J68_Vmax	0.561925	J68
J69_Km1	0.227503	J69
J69_Vmax	0.836563	J69
J6_k1	0.0322152	J6
J6_k2	0.0155864	J6
J70_k1	1.1409	J70
J70_k2	7.12742e-05	J70
J71_k	0.464736	J71
J72_k	0.00794189	J72
J73_k	3.74498e-05	J73
J74_k	0.000521683	J74
J75_k1	0.490581	J75
J75_k2	0.29903	J75
J76_k1	0.00105299	J76
J76_k2	0.192893	J76
J77_k1	0.527292	J77
J77_k2	0.0248001	J77
J78_k1	0.00122019	J78
J78_k2	0.29981	J78
J79_k1	0.2288	J79
J79_k2	0.163936	J79
J7_k1	0.00893464	J7
J7_k2	0.256983	J7
J80_k1	0.000651355	J80
J80_k2	0.114984	J80
J81_k	0.207199	J81
J82_k	0.37153	J82
J83_k	0.338582	J83
J84_k1	0.251882	J84
J84_k2	0.0121538	J84
J85_k1	0.000726495	J85
J85_k2	0.209656	J85
J86_k	0.227317	J86
J87_k	0.00106638	J87
J88_k	0.00728687	J88
J89_k	0.0165342	J89
J8_k1	0.00851147	J8
J8_k2	0.00226735	J8
J90_k	0.00447187	J90
J92_k	7.93601e-05	J92
J93_k	0.00140957	J93
J94_k	0.000450085	J94
J95_k1	0.16812	J95
J95_k2	0.086146	J95
J96_k1	0.254602	J96
J96_k2	0.118312	J96
J97_k	0.0700241	J97
J98_k	0.168324	J98
J99_k	0.0942124	J99
J9_k1	0.237183	J9
J9_k2	0.171719	J9
re1_k1	0.00553301	re1
re1_k2	0.00529909	re1
re2_k1	1.87362	re2
re2_k2	0.0331239	re2
re8_k1	0.340915	re8
re8_k2	0.00168756	re8

## Sheet: Sasagawa2005_domains
Protein	Homologene UID	Knockout essentiality	Expression level	Expression breadth	Interaction degree	Betweeness centrality	References (PMIDs)	Domain	Amino acids	dN/dS	Reactions	Dynamical influence
B-raf	3197	essential	274.266	0.329409	37	0.000404762	10869359, 20674547	C1	288-336	0.0001
B-raf	3197	essential	274.266	0.329409	37	0.000404762	10869359, 20674547	RBD	201-278	0.00683	J53, J54	0.275353
B-raf	3197	essential	274.266	0.329409	37	0.000404762	10869359, 20674547	kinase	607-870	0.00548	J144, J145, J146, J147, J148, J149, J150, J151, J156, J157, J158, J159, J160, J161, J162, J163	0.133724
C-raf	48145	essential	84.8879	0.287858	112	0.00393713	20674547	C2	254-270	0.02863
C-raf	48145	essential	84.8879	0.287858	112	0.00393713	20674547	RBD	56-132	0.02277	J52	0.455783
C-raf	48145	essential	84.8879	0.287858	112	0.00393713	20674547	kinase	373-630	0.00862	J140, J141, J142, J143, J152, J153, J154, J155	0.249129
C3G	50501	essential			17	3.60265e-05	10318861, 21532593	CBD	547-1028	0.08716	J34	0.0251117
C3G	50501	essential			17	3.60265e-05	10318861, 21532593	GEF	1394-1620	0.00839	J68	0.12272
Cbl	3802	essential	847.535	0.258394	110	0.00283541	11278445	RING finger	492-539	0.0034	J14, J17, J19, J28, J41, J42, J45	0.230263
Cbl	3802	essential	847.535	0.258394	110	0.00283541	11278445	SH2	375-462	0.0047	J119, J15, J16, J164, J18, J20, J25, J29, J39, J40, J46, J47, J6, J9	0.0538597
Crk	81850	essential			189	0.00706969	17515907, 21532593	SH2	13-126	0.06277	J103, J104, J107, J108, J164, J38, J44	0.0759048
Crk	81850	essential			189	0.00706969	17515907, 21532593	nSH3	266-321	0.04173	J34	0.0251117
Dok1	1057	non-essential	100.219	0.110689	32	0.000100616	15189452, 19909370	PH	4-117	0.08879	J123, J31	0.0353742
Dok1	1057	non-essential	100.219	0.110689	32	0.000100616	15189452, 19909370	PRR	307-370, 409-560	0.24278	J123, J31, J49, J8	0.0244169
Dok1	1057	non-essential	100.219	0.110689	32	0.000100616	15189452, 19909370	PTB	152-299	0.06803	J123, J31	0.0353742
EGF	1483	non-essential	101.474	0.0600378	14	0.000142198		EGF	1056-1096	0.23851	re2	0.249122
EGFR	74545	essential	118.4	0.0875385	235	0.014126	10966463	EGF binding	65-179, 372-494	0.09282	re2	0.249122
EGFR	74545	essential	118.4	0.0875385	235	0.014126	10966463	c-terminal	1036-1234	0.16444	J115, J116, J117, J118, J119, J12, J120, J14, J15, J16, J164, J17, J18, J19, J20, J23, J25, J27, J29, J35, J36, J39, J40, J41, J42, J45, J46, J47, J6, J7, J9	0.0756414
EGFR	74545	essential	118.4	0.0875385	235	0.014126	10966463	dimerization	194-351	0.05748	re8	0.0239857
EGFR	74545	essential	118.4	0.0875385	235	0.014126	10966463	kinase	720-1036	0.01827	J13, J31, J37	0.219735
Erk	37670	essential	3902.46	0.509443	191	0.00887032		kinase	31-869	0.00643	J133, J134, J135, J136, J165, J166, J167, J168, J63	0.138637
FRS2	4846	essential	101.723	0.290169	21	0.000103499	18452557, 11278445	PTB	13-111	0.01149	J103, J104, J107, J108, J112, J118, J120, J164, J35, J36, J37, J46, J47, J77, J78, J84, J85, J87, J88, J92	0.0232126
FRS2	4846	essential	101.723	0.290169	21	0.000103499	18452557, 11278445	Shp2 binding	420-474	0.04773	J107, J108, J164, J33, J38, J43, J44, J83, J86	0.065857
Grb2	1576	essential	297.105	0.115385	675	0.0640633	19323566, 18279888	SH2	58-151	0.01174	J117, J22, J24, J30, J95, J96	0.134189
Grb2	1576	essential	297.105	0.115385	675	0.0640633	19323566, 18279888	SH3	2-55, 160-214	0.00572	J124, J3, J4, J50	0.065938
Mek	2063	essential	1606.59	0.602321	49	0.000796282		kinase	205-601	0.01244	J133, J134, J135, J136, J140, J141, J142, J143, J144, J145, J146, J147, J148, J149, J150, J151, J152, J153, J154, J155, J156, J157, J158, J159, J161, J162, J163, J58, J61	0.175892
Mkp3	55621	non-essential	1775.89	0.59879	5	6.66152e-05	9596579	PTP	207-346	0.0036
Mkp3	55621	non-essential	1775.89	0.59879	5	6.66152e-05	9596579	RHO	16-149	0.03056	J165, J166, J167, J168	0.0742363
NGF	1876	essential			9	0.000172236		NGF	302-567	0.13544	J70	0.00901757
PP2A	37660	essential	18445	0.824556	103	0.00367241	12932319	phosphatase	77-379	0.00794	J58, J61, J62	0.0970403
Rap1	68719	essential	1638.72	0.585861	10	4.62367e-05	19091745	Ras-like	26-176	0.00351	J122, J139, J53, J67, J68	0.017231
Rap1GAP	2163				12	5.01697e-05	19091745	RapGAP	353-541	0.01157	J122, J139	0.0114836
Ras	37990	essential	2491.6	0.415697	16	0.000178811		Ras-like	153-316	0.01142	J121, J137, J52, J54, J66, J69	0.0390553
RasGAP	2168	essential	3229.18	0.672353	70	0.000970888	17540168	GAP	870-1068	0.02696	J121, J137, J138	0.0152212
RasGAP	2168	essential	3229.18	0.672353	70	0.000970888	17540168	SH2	290-383, 460-552	0.02366	J49	0.0646583
Shc1	7934	essential	1220.78	0.538294	149	0.00361776	18279888	CH1	374-527	0.12997	J117, J13, J21, J22, J24, J30, J32, J81, J82, J95, J96	0.140197
Shc1	7934	essential	1220.78	0.538294	149	0.00361776	18279888	PTB	184-351	0.02515	J105, J106, J109, J110, J115, J116, J12, J18, J20, J23, J27, J29, J7, J75, J76, J79, J80, J89, J90, J93, J94	0.0321534
Shc1	7934	essential	1220.78	0.538294	149	0.00361776	18279888	SH2	527-621	0.02324
Sos1	4117	essential	52.9779	0.240154	53	0.000691435	17515907, 7673108	GEF	1202-1470	0.01023	J69	0.436257
Sos1	4117	essential	52.9779	0.240154	53	0.000691435	17515907, 7673108	PRR	1617-2033	0.03127	J10, J11, J124, J3, J4, J50, J51	0.0361242
TrkA	1898	essential	68.9413	0.043154	44	0.00047064	17196528, 10966463	NGF binding	387-470	0.07862	J70	0.00901757
TrkA	1898	essential	68.9413	0.043154	44	0.00047064	17196528, 10966463	juxta-membrane	539-617	0.06358	J100, J101, J102, J105, J106, J107, J108, J109, J110, J72, J73, J74, J75, J76, J77, J78, J79, J80, J84, J85, J87, J89, J90, J92, J93, J94, J97, J99	0.0129605
TrkA	1898	essential	68.9413	0.043154	44	0.00047064	17196528, 10966463	kinase	642-887	0.02465	J123, J81, J82, J83, J86	0.0842639

## Sheet: Schoeberl2002_params
Parameter	Dyn infl	Reactions
Km36	1.41053e-09	v36
Vm36	1.41053e-09	v36
k1	1.23786	v1
k10	0.277632	v10
k13	0.210669	v13
k14	0.967725	v14
k15	0.224669	v15
k16	0.63371	v16, v63
k17	0.688106	v17, v64
k18	0.843161	v18, v65, v73, v26
k19	0.997451	v19, v66, v74, v27
k2	0.432794	v11, v2
k20	1.4088	v67, v77, v20, v30
k21	0.799005	v68, v78, v21, v31
k22	0.370729	v69, v22
k23	0.23873	v70, v23
k24	0.47832	v71, v24, v38
k25	0.0928886	v72, v25
k28	0.276561	v75, v28
k29	0.197699	v76, v29
k3	0.804344	v12, v3
k32	0.680978	v79, v32
k33	0.874474	v33
k34	0.795475	v80, v34
k35	0.0121037	v35
k37	0.475238	v81, v82, v37, v39
k4	2.25922	v118, v115, v112, v106, v124, v121, v109, v4
k40	0.797889	v40
k41	0.37941	v83, v41
k42	4.88739	v84, v42
k43	0.866019	v85, v43
k44	4.88424	v88, v86, v44, v46
k45	0.389835	v87, v45
k47	0.195081	v89, v47
k48	0.915511	v90, v48
k49	1.90982	v93, v91, v49, v51
k50	0.592944	v92, v50
k52	0.871572	v96, v94, v54, v52
k53	0.746794	v95, v53
k55	1.72585	v97, v55
k56	0.367496	v98, v56
k57	1.71218	v99, v57
k58	0.375999	v100, v58
k59	0.909743	v101, v59
k6	0.574788	v114, v117, v111, v103, v102, v105, v104, v120, v123, v108, v6
k60	0.904244	v62, v60
k61	0.268524	v61
k7	0.0519506	v7, v9
k8	0.934152	v8
kr1	0.167377	v1
kr10	0.278603	v10
kr14	1.05025	v14
kr16	0.901346	v16, v63
kr17	0.860406	v17, v64
kr18	0.602883	v18, v65, v73, v26
kr19	0.00768823	v19, v66, v74, v27
kr2	0.420896	v11, v2
kr20	1.34649	v67, v77, v20, v30
kr21	0.22556	v68, v78, v21, v31
kr22	0.0099469	v69, v22
kr23	0.162248	v70, v23
kr24	0.554264	v71, v24, v38
kr25	0.211946	v72, v25
kr28	0.00147442	v75, v28
kr29	0.00123638	v76, v29
kr3	0.805373	v12, v3
kr32	0.144338	v79, v32
kr33	0.890396	v33
kr34	1.1223	v80, v34
kr35	0.109175	v35
kr37	0.416997	v81, v82, v37, v39
kr4	0.115464	v118, v115, v112, v106, v124, v121, v109, v4
kr40	0.855172	v40
kr41	0.126869	v83, v41
kr42	0.814261	v84, v42
kr44	0.0275812	v88, v86, v44, v46
kr48	0.853708	v90, v48
kr50	0.531568	v92, v50
kr52	0.00421064	v96, v94, v54, v52
kr56	0.253415	v98, v56
kr58	0.235149	v100, v58
kr6	1.09023	v114, v117, v111, v103, v102, v105, v104, v120, v123, v108, v6
kr8	0.806254	v8

## Sheet: Schoeberl2002_domains
Protein	Homologene UID	Knockout essentiality	Expression level	Expression breadth	Interaction degree	Betweeness centrality	References (PMIDs)	Domain	Amino acids	dN/dS	Reactions	Dynamical influence
C-raf	48145	essential	84.8879	0.287858	112	0.00393713	20674547	C2	254-270	0.02863
C-raf	48145	essential	84.8879	0.287858	112	0.00393713	20674547	RBD	56-132	0.02277	v28, v29, v75, v76	0.0177681
C-raf	48145	essential	84.8879	0.287858	112	0.00393713	20674547	kinase	373-630	0.00862	v42, v43, v44, v45, v46, v47, v84, v85, v86, v87, v88, v89	0.620231
EGFR	74545	essential	118.4	0.0875385	235	0.014126	10966463	EGF binding	65-179, 372-494	0.09282
EGFR	74545	essential	118.4	0.0875385	235	0.014126	10966463	c-terminal	1036-1234	0.16444	v12, v14, v16, v22, v3, v32, v34, v37, v39, v63, v69, v79, v8, v80, v81, v82	0.505475
EGFR	74545	essential	118.4	0.0875385	235	0.014126	10966463	dimerization	194-351	0.05748	v11, v2	0.426803
EGFR	74545	essential	118.4	0.0875385	235	0.014126	10966463	kinase	720-1036	0.01827	v12, v23, v3, v70	0.397999
Erk	37670	essential	3902.46	0.509443	191	0.00887032		kinase	31-869	0.00643	v100, v101, v52, v53, v54, v55, v56, v57, v58, v59, v94, v95, v96, v97, v98, v99	0.378698
Grb2	1576	essential	297.105	0.115385	675	0.0640633	19323566, 18279888	SH2	58-151	0.01174	v16, v24, v33, v34, v38, v41, v63, v71, v80, v83	0.589487
Grb2	1576	essential	297.105	0.115385	675	0.0640633	19323566, 18279888	SH3	2-55, 160-214	0.00572	v17, v25, v35, v40, v64, v72	0.238615
Mek	2063	essential	1606.59	0.602321	49	0.000796282		kinase	205-601	0.01244	v44, v45, v46, v47, v48, v49, v50, v51, v52, v53, v54, v55, v86, v87, v88, v89, v90, v91, v92, v93, v94, v95, v96, v97	0.439456
Mkp1	3254	non-essential	1782.48	0.505198	18	5.10758e-05	14668806	phosphatase	177-370	0.01196	v48, v49, v50, v51, v90, v91, v92, v93	0.860018
Mkp3	55621	non-essential	1775.89	0.59879	5	6.66152e-05	9596579	PTP	207-346	0.0036	v101, v57, v59, v99	1.24805
Mkp3	55621	non-essential	1775.89	0.59879	5	6.66152e-05	9596579	RHO	16-149	0.03056	v100, v56, v58, v98	0.301234
PP2A	37660	essential	18445	0.824556	103	0.00367241	12932319	phosphatase	77-379	0.00794	v42, v43, v84, v85	1.51051
Ras	37990	essential	2491.6	0.415697	16	0.000178811		Ras-like	153-316	0.01142	v18, v19, v20, v21, v26, v27, v28, v29, v30, v31, v65, v66, v67, v68, v73, v74, v75, v76, v77, v78	0.150294
RasGAP	2168	essential	3229.18	0.672353	70	0.000970888	17540168	GAP	870-1068	0.02696	v21, v31, v68, v78	0.424527
RasGAP	2168	essential	3229.18	0.672353	70	0.000970888	17540168	SH2	290-383, 460-552	0.02366	v14, v8	0.935371
Shc2	19127		88.2778	0.187195	5	1.93338e-06	12006576	CH1	339-530	0.08959	v23, v24, v33, v36, v38, v41, v70, v71, v83	0.00773407
Shc2	19127		88.2778	0.187195	5	1.93338e-06	12006576	SH2	530-622	0.02575	v22, v32, v37, v39, v69, v79, v81, v82	0.203884
Sos1	4117	essential	52.9779	0.240154	53	0.000691435	17515907, 7673108	GEF	1202-1470	0.01023	v18, v19, v20, v26, v27, v30, v65, v66, v67, v73, v74, v77	0.441386
Sos1	4117	essential	52.9779	0.240154	53	0.000691435	17515907, 7673108	PRR	1617-2033	0.03127	v17, v25, v35, v40, v64, v72	0.238615

## Sheet: Maeda2006_params
Parameter	Dyn infl	Reactions
KmA_1	0.381234	re1
KmA_2	0.232994	re20
KmB_1	0.0835689	re24
KmB_2	0.940849	re26
KmB_3	0.662555	re28
KmC_1	2.83845	re55
KmC_2	0.5263	re56
KmD_1	1.30809	re109
KmE_1	0.000450579	re112, re110, re111
KmF_1	0.523669	re121, re120
KmF_11	0.396288	re135, re133
KmF_13	0.749952	re131
KmF_14	0.662573	re129
KmF_3	0.417119	re126, re125
KmF_5	0.670149	re158, re159, re165, re164, re163, re162, re161, re160
KmF_7	1.04782	re154, re155
KmF_9	0.744965	re134, re136
VmaxA_1	0.382153	re40, re1
VmaxA_2	0.200018	re34, re20
VmaxB_1	0.211704	re24
VmaxB_2	0.576443	re32, re26
VmaxB_3	0.65261	re33, re28
VmaxC_1	3.07868	re55, re57
VmaxC_2	0.685691	re56, re58
VmaxD_1	5.26039	re98, re109
VmaxE_1	0.264749	re114, re115, re112, re113, re110, re111
VmaxF_1	0.0493498	re123, re121, re120, re124
VmaxF_11	0.167021	re135, re137, re133, re139
VmaxF_13	0.913314	re131, re132
VmaxF_14	0.29756	re129, re130
VmaxF_3	0.116558	re128, re127, re126, re125
VmaxF_5	0.571785	re159, re169, re168, re167, re166, re165, re164, re163, re162, re161, re160, re170, re171, re172, re173
VmaxF_7	0.446118	re156, re157, re154, re155, re158
VmaxF_9	0.948603	re134, re136, re138, re140
g	1.03424	re73
gD_2	4.83088	re174, re175
kbA_1	0.00109956	re43, re15
kbB_1	0.0587414	re23
kbB_4	0.748511	re39
kbC_1	2.32358	re52
kbC_2	0.233224	re47
kbC_3	0.0782518	re48
kbC_4	0.15374	re51
kbC_8	1.03428	re68
kbD_1	0.809252	re100
kbD_3	0.571587	re86
kbD_4	0.191242	re87
kbD_5	0.187602	re89
kbD_6	0.249278	re88
kbD_7	0.477894	re93
kbD_8	0.0887228	re92
kbD_9	0.403864	re90, re91
kbE_1	1.12149	re94
kbE_11	0.0591343	re117
kbE_12	0.349713	re118
kbE_3	0.271594	re95
kbE_4	0.803218	re97
kbE_5	0.608817	re96
kbE_7	0.761758	re101
kbE_8	0.755429	re102
kfA_1	0.0937592	re43, re15
kfA_2	0.480442	re19, re16, re12, re22
kfA_3	0.27877	re14
kfA_4	0.112025	re44, re17
kfA_5	0.00323691	re45
kfB_1	0.066075	re23
kfB_2	0.581245	re37
kfB_3	0.00683849	re38
kfB_4	0.747262	re39
kfC_1	2.32341	re52
kfC_2	0.237324	re47
kfC_3	0.0779829	re48
kfC_4	0.153508	re51
kfC_5	0.326959	re54
kfC_6	0.790776	re59
kfC_7	3.10405	re60
kfC_8	1.03523	re68
kfD_1	1.07961	re100
kfD_2	0.829788	re85
kfD_3	0.784273	re87, re86, re89, re88
kfD_4	0.486495	re92, re93
kfD_5	0.166993	re90, re91
kfE_1	1.12149	re94
kfE_10	0.016538	re116
kfE_11	0.107005	re117
kfE_12	5.94912e-06	re118
kfE_13	0.254614	re119
kfE_2	1.11577	re108, re107, re106
kfE_3	0.272369	re95
kfE_4	0.796169	re97
kfE_5	0.607878	re96
kfE_7	0.761847	re101
kfE_8	0.753988	re102
kfF_1	1.15991	re141

## Sheet: Maeda2006_domains
Protein	Homologene UID	Knockout essentiality	Expression level	Expression breadth	Interaction degree	Betweeness centrality	References (PMIDs)	Domain	Amino acids	dN/dS	Reactions	Dynamical influence
CalM	128851				186	0.0154771	18669651, 16338416	EF-hand	8-44, 44-81, 81-117, 117-151	0.00092	re86, re87, re88, re89, re90, re91, re92, re93	0.298293
Cpi17	12267		106.741	0.108108	12	0.000226137	21142030	inhibitory	34-121	0.10285	re110, re111, re112, re113, re114, re115, re116, re117, re118, re119	0.0168868
G_12_alpha	22398	non-essential	98.0441	0.247254	25	0.000432394	8521505	G_12_alpha	2-390	0.01197	re12, re17, re19, re22, re23, re34, re37, re43	0.102074
G_beta_1	55532		6218.3	0.383498	30	0.000850117	8521505	G_beta_1	15-534	0.03668	re12, re15, re16, re19, re22, re43	0.0698439
G_gamma_1	7738		166.185	0.213218	7	0.000178731	8521505	G_gamma_1	1-72	0.04014	re12, re15, re16, re19, re22, re43	0.0698439
G_q_alpha	20474	non-essential	1463.9	0.416084	19	0.00013335	18043707	G_q_alpha	0-358	0.00758	re15, re16, re20, re44, re47, re48, re51, re52, re54	0.17274
Itpr1	1673	essential	201.708	0.293851	29	0.000676293	21701896	Itp binding	229-643	0.00982	re58	0.685691
Mlc	23194	essential	1566.6	0.226507	3	8.21855e-07	20404208	PD	1-25	0.04292	re120, re121, re123, re124, re125, re126, re127, re128, re133, re134, re135, re136, re137, re138, re139, re140, re154, re155, re156, re157, re158, re159, re160, re161, re162, re163, re164, re165, re166, re167, re168, re169, re170, re171	0.384761
Mlck	13223	non-essential	117.12	0.0359502	7	7.39029e-06	21565153	calmodulin-binding	881-908	0.09103	re90, re91, re92, re93	0.268334
Mlck	13223	non-essential	117.12	0.0359502	7	7.39029e-06	21565153	kinase	520-777	0.03536	re154, re155, re156, re157, re158, re159, re160, re161, re162, re163, re164, re165, re166, re167, re168, re169, re170, re171	0.650556
Mypt1	1855	essential	53.9045	0.0800023	20	0.000259225	20404208	inhibitory	805-870, 1030-1096	0.02388	re129, re130, re131, re132, re141	0.690203
PKC	55679	non-essential	241.377	0.217581	179	0.0101684	19914278, 16293612	C1	109-180	0.00996	re101, re95	0.455188
PKC	55679	non-essential	241.377	0.217581	179	0.0101684	19914278, 16293612	C2	189-280	0.02361	re96, re97	0.697486
PKC	55679	non-essential	241.377	0.217581	179	0.0101684	19914278, 16293612	kinase	363-706	0.01242	re110, re111, re112, re113, re114, re115	0.010922
PP1b	37659				26	0.000475291	21291858, 21142030	phosphatase	2-332	0.00713	re133, re134, re135, re136, re137, re138, re139, re140	0.465051
Par1	1510	essential	1830.87	0.410545	15	0.000180785	16354660, 18043707, 21277892	ECL2	540-576	0.13411	re40	0.382153
Par1	1510	essential	1830.87	0.410545	15	0.000180785	16354660, 18043707, 21277892	extra-cellular	11-410	0.31881	re1, re40	0.381846
Par1	1510	essential	1830.87	0.410545	15	0.000180785	16354660, 18043707, 21277892	intra-cellular	682-737	0.20844	re12, re14, re15, re16, re43, re45	0.0338883
Plcb1	22876	essential	105.69	0.108001	13	8.71544e-05	8521504	C2	959-1059	0.02537	re47, re48, re51, re52, re54	0.289016
Plcb1	22876	essential	105.69	0.108001	13	8.71544e-05	8521504	PH	215-369	0.17572	re55, re56	1.33261
Plcb1	22876	essential	105.69	0.108001	13	8.71544e-05	8521504	X box	547-700	0.00425	re57, re58	1.45294
Plcb1	22876	essential	105.69	0.108001	13	8.71544e-05	8521504	Y box	836-954	0.01177	re57, re58	1.45294
RGS	77719	non-essential	36.9404	0.078721	1	0	18488142, 17540168	RGS	305-422	0.09068	re20, re34	0.215878
RhoA	68986		4025.36	0.560892	74	0.00218311		RhoA	7-209	0.00069	re24, re26, re28, re32, re33, re38, re40	0.239547
RhoGAP	35136	essential	182.533	0.260526	3	5.16103e-06		GAP	1474-1686	0.01175	re28, re33	0.657564
RhoGEF	3454	non-essential	1449.53	0.0857278	9	2.2513e-05	21291858, 17540168	DH	422-613	0.05877	re24, re26, re32	0.312977
RhoGEF	3454	non-essential	1449.53	0.0857278	9	2.2513e-05	21291858, 17540168	RGS-like	44-237	0.10822	re23, re37	0.131154
Rock1	55899	non-essential	237.869	0.17538	29	0.000366122	19701943, 20027184	RBD	1686-1700	0.0001	re40	0.382153
Rock1	55899	non-essential	237.869	0.17538	29	0.000366122	19701943, 20027184	kinase	762-1099	0.00898	re120, re121, re123, re124, re125, re126, re127, re128, re129, re130, re131, re132	0.337832
Thrb	426	essential	49.302	0.176693	42	0.000813547	11001069	Gla	52-99	0.13012
Thrb	426	essential	49.302	0.176693	42	0.000813547	11001069	Kringle1	126-206	0.10903
Thrb	426	essential	49.302	0.176693	42	0.000813547	11001069	Kringle2	233-312	0.16403
Thrb	426	essential	49.302	0.176693	42	0.000813547	11001069	Peptidase	386-641	0.10024	re1	0.381693

[truncated: 26 more sheets: Albeck2008_params, Albeck2008_domains, Borisov2009_params, Borisov2009_domains, Haberichter2007_params, Haberichter2007_domains, Birtwistle2007_params, Birtwistle2007_domains, Kim2007_params, Kim2007_domains, DellOrco2009_params, DellOrco2009_domains, Singh2006_params, Singh2006_domains, Smallbone2011_params, Smallbone2011_domains, Ralser2007_params, Ralser2007_domains, Chen2004_params, Chen2004_domains …]
